# Supplementary material for: The molecular basis of pyrazinamide activity on Mycobacterium tuberculosis PanD
Source: Nat Commun. 2020 Jan 17;11:339. doi: 10.1038/s41467-019-14238-3 (PMC6969166; doi:10.1038/s41467-019-14238-3)
Supplement: Supplementary file 4 — Source Data [file 41467_2019_14238_MOESM4_ESM.xlsx]

## Sheet: List of Data
		Data		Related Figures
		POA Ki		Figure 1a
		6Cl-POA Ki		Figure 1c
		POA H21R		Figure 3a
		POA analogs		Figure 1b
		Relative Activity		Figure 3c
		ITC		Figure 3b
		Residence Time		Figure 3d

## Sheet: POA Ki
Replicate	Asp (mM)	POA (mM)	rate (µM/min)	std (µM/min)
1	0.25	0	0.809648	0.012335
1	32	0	3.99382	0.0535982
1	16	0	3.92296	0.0477724
1	8	0	3.54313	0.0202007
1	4	0	3.09401	0.013286
1	2	0	2.61416	0.020202
1	1	0	1.99791	0.0225036
1	0.5	0	1.32126	0.0244403
1	0.25	0	0.736218	0.0271309
1	0	0	-0.0466317	0.0218996
1	0.25	0.8	0.315651	0.0277288
1	32	0.8	4.10365	0.0626892
1	16	0.8	3.73341	0.049762
1	8	0.8	3.14091	0.0242427
1	4	0.8	2.58802	0.0221673
1	2	0.8	1.80823	0.0225935
1	1	0.8	1.20732	0.0321992
1	0.5	0.8	0.683587	0.0327892
1	0.25	0.8	0.435318	0.035565
1	0	0.8	-0.022303	0.0302199
1	0.25	2	0.257534	0.0173998
1	32	2	4.05931	0.0775128
1	16	2	3.50703	0.0308668
1	8	2	2.90756	0.0182293
1	4	2	2.18725	0.0227694
1	2	2	1.56111	0.0223158
1	1	2	0.92551	0.0254619
1	0.5	2	0.517046	0.0296161
1	0.25	2	0.219403	0.0334128
1	0	2	0.0198552	0.0316098
1	0.25	5	0.197052	0.0241672
1	32	5	3.76245	0.156457
1	16	5	2.89027	0.0228977
1	8	5	1.93127	0.0270465
1	4	5	1.37416	0.0238295
1	2	5	0.779832	0.0274237
1	1	5	0.41913	0.024489
1	0.5	5	0.114122	0.029047
1	0.25	5	0.000904124	0.0222556
1	0	5	0.0687563	0.0270956
2	0.25	0	0.687138	0.0108149
2	32	0	3.52495	0.0695131
2	16	0	3.26944	0.0367927
2	8	0	3.13701	0.0272455
2	4	0	2.77051	0.0177132
2	2	0	2.43774	0.0131641
2	1	0	1.84856	0.013129
2	0.5	0	1.25079	0.0107978
2	0.25	0	0.731937	0.0102901
2	0	0	0.0131044	0.00728403
2	0.25	0.8	0.34676	0.011983
2	32	0.8	3.42783	0.0625419
2	16	0.8	3.12038	0.0323912
2	8	0.8	2.81424	0.0209301
2	4	0.8	2.22122	0.0151642
2	2	0.8	1.69574	0.0143853
2	1	0.8	1.09714	0.0163724
2	0.5	0.8	0.676477	0.0165194
2	0.25	0.8	0.337216	0.0160347
2	0	0.8	0.000657133	0.033409
2	0.25	2	0.196875	0.013225
2	32	2	3.53933	0.054858
2	16	2	2.97773	0.0251085
2	8	2	2.5378	0.0159733
2	4	2	1.93127	0.0117339
2	2	2	1.3189	0.0107485
2	1	2	0.83513	0.00940922
2	0.5	2	0.370536	0.0201385
2	0.25	2	0.258452	0.0144403
2	0	2	0.0431723	0.0209568
2	0.25	5	0.0898486	0.0111306
2	32	5	3.20277	0.0500944
2	16	5	2.59585	0.0206922
2	8	5	1.92521	0.010494
2	4	5	1.28325	0.00952346
2	2	5	0.706271	0.0157105
2	1	5	0.395903	0.0133068
2	0.5	5	0.216794	0.016641
2	0.25	5	0.0883669	0.0118354
2	0	5	0.052458	0.0117437
3	0.25	0	1.09276	0.0173646
3	32	0	4.76022	0.12274
3	16	0	4.32208	0.073233
3	8	0	3.83722	0.0337425
3	4	0	3.53483	0.0218696
3	2	0	3.07825	0.0370001
3	1	0	2.26172	0.0754005
3	0.5	0	1.60559	0.0267509
3	0.25	0	0.969257	0.0283566
3	0	0	-0.0560654	0.0312435
3	0.25	0.8	0.557537	0.0223165
3	32	0.8	4.89171	0.0789898
3	16	0.8	4.01774	0.0528308
3	8	0.8	3.2813	0.0376778
3	4	0.8	3.00902	0.0200942
3	2	0.8	2.1408	0.0269893
3	1	0.8	1.37529	0.0229925
3	0.5	0.8	0.818661	0.0276337
3	0.25	0.8	0.354808	0.0349724
3	0	0.8	-0.0400162	0.0228637
3	0.25	2	0.821819	0.0409885
3	32	2	3.78361	0.0746185
3	16	2	3.29021	0.0387091
3	8	2	2.57316	0.0278938
3	4	2	2.36198	0.0404654
3	2	2	1.33832	0.0293764
3	1	2	1.49293	0.0637228
3	0.5	2	0.296651	0.0358059
3	0.25	2	0.391653	0.0384067
3	0	2	-0.160927	0.024958
3	0.25	5	0.207868	0.0181098
3	32	5	4.00846	0.0840573
3	16	5	3.18461	0.0281596
3	8	5	2.89328	0.0466378
3	4	5	1.53785	0.0290468
3	2	5	0.896544	0.0203436
3	1	5	0.545952	0.026973
3	0.5	5	0.259683	0.0228341
3	0.25	5	0.186776	0.0191538
3	0	5	-0.437055	0.0484825

## Sheet: 6-Cl-POA Ki
Replicate	Asp (mM)	6-Cl-POA (mM)	rate (µM/min)	std (µM/min)
1	0.25	0	0.804834	0.0112858
1	32	0	4.07163	0.0799578
1	16	0	3.69943	0.0409075
1	8	0	3.46654	0.024449
1	4	0	3.26451	0.0183841
1	2	0	2.75695	0.0158253
1	1	0	1.95104	0.0146365
1	0.5	0	1.27126	0.0163909
1	0.25	0	0.738986	0.0172715
1	0	0	0.0810333	0.0309665
1	0.25	0.8	0.461959	0.0176954
1	32	0.8	3.87797	0.0579394
1	16	0.8	3.66143	0.0429505
1	8	0.8	3.14271	0.0162541
1	4	0.8	2.71267	0.0172135
1	2	0.8	2.07002	0.0160199
1	1	0.8	1.39219	0.0168221
1	0.5	0.8	0.782045	0.0211078
1	0.25	0.8	0.410143	0.0351896
1	0	0.8	0.0366729	0.0224352
1	0.25	2	0.297543	0.0171219
1	32	2	3.97756	0.0772826
1	16	2	3.34841	0.0313611
1	8	2	2.76132	0.0182467
1	4	2	2.18263	0.0158433
1	2	2	1.52363	0.0146742
1	1	2	0.875398	0.0220391
1	0.5	2	0.508334	0.0180965
1	0.25	2	0.288217	0.0173597
1	0	2	-0.0462504	0.0250468
1	0.25	5	0.166355	0.015769
1	32	5	3.81281	0.088064
1	16	5	3.09498	0.0297155
1	8	5	2.33383	0.0206955
1	4	5	1.61452	0.0163373
1	2	5	0.855162	0.0220952
1	1	5	0.449661	0.0244012
1	0.5	5	0.259265	0.021452
1	0.25	5	0.0925761	0.0215649
1	0	5	0.127483	0.031742
2	0.25	0	0.890494	0.0237797
2	32	0	4.35745	0.0628483
2	16	0	4.18287	0.0716351
2	8	0	3.58672	0.0175207
2	4	0	3.28049	0.0218585
2	2	0	2.68786	0.0351513
2	1	0	2.01439	0.0317674
2	0.5	0	1.38049	0.0338641
2	0.25	0	0.785121	0.0377535
2	0	0	-0.0904651	0.0355355
2	0.25	0.8	0.397148	0.0262481
2	32	0.8	4.33894	0.0825657
2	16	0.8	3.87361	0.0488745
2	8	0.8	3.1512	0.0231568
2	4	0.8	2.61688	0.0274188
2	2	0.8	1.94193	0.025948
2	1	0.8	1.24663	0.0275477
2	0.5	0.8	0.778114	0.0242107
2	0.25	0.8	0.389217	0.0214931
2	0	0.8	-0.0426926	0.0246082
2	0.25	2	0.340895	0.0185784
2	32	2	4.26369	0.0849114
2	16	2	3.66112	0.0360855
2	8	2	3.01781	0.0147041
2	4	2	2.25496	0.0155916
2	2	2	1.54363	0.0192523
2	1	2	0.915438	0.024529
2	0.5	2	0.487842	0.0257585
2	0.25	2	0.262845	0.0203041
2	0	2	-0.112674	0.0257207
2	0.25	5	0.146563	0.0175681
2	32	5	3.81041	0.0485912
2	16	5	3.23526	0.0245822
2	8	5	2.40233	0.0193739
2	4	5	1.57904	0.0202162
2	2	5	0.985978	0.0196445
2	1	5	0.452443	0.0255548
2	0.5	5	0.192887	0.028606
2	0.25	5	0.163777	0.0168361
2	0	5	0.0180492	0.0183369
3	0.25	0	0.908018	0.018764
3	32	0	4.29592	0.0649968
3	16	0	4.14287	0.0708158
3	8	0	3.83098	0.0330202
3	4	0	3.23552	0.0232318
3	2	0	2.80278	0.0174459
3	1	0	2.17289	0.0199099
3	0.5	0	1.42547	0.0366892
3	0.25	0	0.829837	0.0242502
3	0	0	-0.0548563	0.0296276
3	0.25	0.8	0.428101	0.017922
3	32	0.8	4.14986	0.0476344
3	16	0.8	3.9881	0.0555996
3	8	0.8	3.38824	0.0169612
3	4	0.8	2.78079	0.022615
3	2	0.8	2.07538	0.0259738
3	1	0.8	1.33528	0.0296149
3	0.5	0.8	0.746923	0.029927
3	0.25	0.8	0.465056	0.0267145
3	0	0.8	-0.0746682	0.0522307
3	0.25	2	0.267238	0.0163547
3	32	2	4.10509	0.0804365
3	16	2	3.66643	0.0339635
3	8	2	2.94089	0.0312577
3	4	2	2.35105	0.0187798
3	2	2	1.5346	0.0218102
3	1	2	1.00577	0.0219539
3	0.5	2	0.600311	0.0316422
3	0.25	2	0.276085	0.0220484
3	0	2	-0.00756953	0.0309446
3	0.25	5	0.0974632	0.0276159
3	32	5	4.05895	0.0685105
3	16	5	3.28251	0.0254632
3	8	5	2.43137	0.0199377
3	4	5	1.6042	0.020577
3	2	5	0.93544	0.0463422
3	1	5	0.569073	0.0225164
3	0.5	5	0.246328	0.0244139
3	0.25	5	0.247331	0.0520168
3	0	5	0.00590411	0.0419146

## Sheet: POA H21R
Replicate	Asp (mM)	POA (mM)	rate (µM/min)	std (µM/min)
1	64	0	4.38901	0.0585436
1	32	0	4.39397	0.0226563
1	16	0	4.88111	0.0410839
1	8	0	3.17977	0.00572301
1	4	0	2.19742	0.00488569
1	2	0	1.39345	0.00577381
1	1	0	0.72906	0.00539685
1	0.5	0	0.476511	0.00448272
1	0.25	0	0.252827	0.00628065
1	0	0	-0.0181561	0.00450319
1	64	1.5	3.78226	0.0504113
1	32	1.5	4.45628	0.0552873
1	16	1.5	4.21728	0.0366599
1	8	1.5	2.60024	0.0075723
1	4	1.5	1.67619	0.00528291
1	2	1.5	1.05877	0.00624359
1	1	1.5	0.543378	0.00499671
1	0.5	1.5	0.322863	0.00592389
1	0.25	1.5	0.183765	0.00560221
1	0	1.5	-0.0209423	0.0051231
1	64	3	4.24965	0.0280507
1	32	3	4.23318	0.0402414
1	16	3	3.70962	0.0310048
1	8	3	2.28312	0.00722255
1	4	3	1.38008	0.00506946
1	2	3	0.846058	0.0104181
1	1	3	0.462188	0.00566684
1	0.5	3	0.192384	0.00709093
1	0.25	3	0.181001	0.0057323
1	0	3	-0.0538357	0.00730084
1	64	6	3.4476	0.0534508
1	32	6	3.81886	0.0367091
1	16	6	2.89128	0.026646
1	8	6	1.71876	0.00567501
1	4	6	1.00006	0.00562595
1	2	6	0.509769	0.00676356
1	1	6	0.303783	0.00539978
1	0.5	6	0.157737	0.00635463
1	0.25	6	0.0718546	0.00583096
1	0	6	0.0231031	0.00587656
2	64	0	5.10814	0.0577756
2	32	0	5.11703	0.058477
2	16	0	5.1566	0.0519369
2	8	0	3.74761	0.00790797
2	4	0	2.66361	0.00500474
2	2	0	1.50652	0.00631801
2	1	0	0.827085	0.00742266
2	0.5	0	0.541264	0.0049847
2	0.25	0	0.253445	0.00489821
2	0	0	0.0150793	0.00502242
2	64	1.5	4.53084	0.0609713
2	32	1.5	4.39562	0.0533038
2	16	1.5	4.8119	0.0456504
2	8	1.5	2.7977	0.00763454
2	4	1.5	1.82854	0.00928486
2	2	1.5	1.10838	0.00700003
2	1	1.5	0.573665	0.00770321
2	0.5	1.5	0.348832	0.00709679
2	0.25	1.5	0.194203	0.00560329
2	0	1.5	-0.0298149	0.0062748
2	64	3	4.83944	0.0420546
2	32	3	4.59338	0.0433928
2	16	3	4.01843	0.0228838
2	8	3	2.42328	0.00556451
2	4	3	1.56081	0.00589526
2	2	3	1.00559	0.00759703
2	1	3	0.497949	0.00590975
2	0.5	3	0.263403	0.00522021
2	0.25	3	0.132839	0.00542462
2	0	3	-0.0283307	0.00470184
2	64	6	4.5658	0.0563795
2	32	6	4.4638	0.0190363
2	16	6	3.47662	0.0184872
2	8	6	2.11691	0.00808891
2	4	6	1.2551	0.00526944
2	2	6	0.780377	0.00554162
2	1	6	0.387309	0.00614663
2	0.5	6	0.192914	0.00641603
2	0.25	6	0.0571621	0.00724842
2	0	6	-0.00289849	0.00690119
3	64	0	4.44987	0.0291161
3	32	0	4.75419	0.0156422
3	16	0	4.7356	0.0462843
3	8	0	3.32133	0.0106467
3	4	0	2.31625	0.00761565
3	2	0	1.46316	0.00616227
3	1	0	0.833688	0.00544713
3	0.5	0	0.481473	0.00636081
3	0.25	0	0.249367	0.00625255
3	0	0	0.00693609	0.0057429
3	64	1.5	4.27129	0.0270419
3	32	1.5	4.53195	0.0282549
3	16	1.5	3.92666	0.0332786
3	8	1.5	2.57014	0.00837238
3	4	1.5	1.65533	0.00537078
3	2	1.5	0.970537	0.00480755
3	1	1.5	0.519489	0.00650489
3	0.5	1.5	0.276338	0.00457284
3	0.25	1.5	0.159945	0.00489538
3	0	1.5	0.0158491	0.00496944
3	64	3	4.38774	0.0564163
3	32	3	4.4182	0.0340492
3	16	3	3.63384	0.034567
3	8	3	2.23142	0.00499816
3	4	3	1.32604	0.00553409
3	2	3	0.760082	0.00577254
3	1	3	0.414499	0.00626631
3	0.5	3	0.207764	0.00479546
3	0.25	3	0.109008	0.00547927
3	0	3	0.00585255	0.00624125
3	64	6	4.17645	0.0567365
3	32	6	4.3414	0.036382
3	16	6	3.00593	0.0215855
3	8	6	1.7917	0.00628078
3	4	6	1.04784	0.00587992
3	2	6	0.582574	0.00548063
3	1	6	0.28632	0.00620374
3	0.5	6	0.137109	0.00573996
3	0.25	6	0.0732944	0.00605034
3	0	6	0.0226746	0.00547096
4	64	0	4.73327	0.0328331
4	32	0	4.5674	0.0132919
4	16	0	4.79605	0.0460439
4	8	0	3.40622	0.00911882
4	4	0	2.35263	0.00698185
4	2	0	1.57052	0.00585187
4	1	0	0.780929	0.0102087
4	0.5	0	0.452365	0.00854253
4	0.25	0	0.263761	0.00751482
4	0	0	0.0575411	0.00806713
4	64	1.5	4.17901	0.0258691
4	32	1.5	4.25657	0.016052
4	16	1.5	3.98606	0.0404346
4	8	1.5	2.65379	0.00761234
4	4	1.5	1.8314	0.00576371
4	2	1.5	1.02912	0.0077589
4	1	1.5	0.641497	0.0078113
4	0.5	1.5	0.266284	0.00872025
4	0.25	1.5	0.198304	0.00672223
4	0	1.5	0.02719	0.00945962
4	64	3	4.19512	0.033266
4	32	3	4.49721	0.0261295
4	16	3	3.8688	0.0356389
4	8	3	2.45547	0.00781599
4	4	3	1.57538	0.00422768
4	2	3	0.886976	0.00553402
4	1	3	0.508737	0.00633532
4	0.5	3	0.346457	0.00631662
4	0.25	3	0.0311089	0.00635506
4	0	3	0.0392797	0.00585655
4	64	6	4.24354	0.0184009
4	32	6	3.9498	0.0202225
4	16	6	3.22701	0.0343111
4	8	6	1.85246	0.00547511
4	4	6	1.09644	0.00738577
4	2	6	0.60391	0.00592439
4	1	6	0.348397	0.00564246
4	0.5	6	0.160014	0.00513348
4	0.25	6	0.094323	0.00596902
4	0	6	0.0133782	0.00662058

## Sheet: POA analogs
Replicate	compound	conc (mM)	Fractional Activity	std error
1	POA	20	0.0700707	0.00197708
1	POA	10	0.126218	0.00145519
1	POA	5	0.232019	0.0014342
1	POA	2.5	0.374233	0.00125224
1	POA	1.25	0.543439	0.00174865
1	POA	0.625	0.683678	0.00265409
1	POA	0.3125	0.810083	0.00244974
1	6-Cl-POA	20	0.0890981	0.00146289
1	6-Cl-POA	10	0.147456	0.00139703
1	6-Cl-POA	5	0.232003	0.00212842
1	6-Cl-POA	2.5	0.366568	0.00234103
1	6-Cl-POA	1.25	0.539091	0.00200135
1	6-Cl-POA	0.625	0.696415	0.00226243
1	6-Cl-POA	0.3125	0.840124	0.00278243
1	5-Cl-POA	20	0.317565	0.00157707
1	5-Cl-POA	10	0.412483	0.00151988
1	5-Cl-POA	5	0.524884	0.00213391
1	5-Cl-POA	2.5	0.691912	0.0022128
1	5-Cl-POA	1.25	0.818447	0.00197456
1	5-Cl-POA	0.625	0.892078	0.00286786
1	5-Cl-POA	0.3125	0.968618	0.00348899
1	NA	20	0.59927	0.00208916
1	NA	10	0.738566	0.00286227
1	NA	5	0.855624	0.00180709
1	NA	2.5	0.930043	0.00243298
1	NA	1.25	0.973389	0.00274225
1	NA	0.625	0.980022	0.0029768
1	NA	0.3125	0.999805	0.00334806
1	PZA	20	0.922826	0.00273725
1	PZA	10	0.983907	0.00275976
1	PZA	5	1.00574	0.00343744
1	PZA	2.5	1.02625	0.00307561
1	PZA	1.25	1.03861	0.00378496
1	PZA	0.625	1.02183	0.00327574
1	PZA	0.3125	1.02743	0.00350776
2	POA	20	0.0667626	0.00162844
2	POA	10	0.133826	0.00143887
2	POA	5	0.220803	0.00160446
2	POA	2.5	0.372534	0.00153818
2	POA	1.25	0.535442	0.00203479
2	POA	0.625	0.701625	0.00232125
2	POA	0.3125	0.808848	0.00389525
2	6-Cl-POA	20	0.0917884	0.00186254
2	6-Cl-POA	10	0.164818	0.00168666
2	6-Cl-POA	5	0.227988	0.00178736
2	6-Cl-POA	2.5	0.368511	0.00205758
2	6-Cl-POA	1.25	0.545894	0.00556516
2	6-Cl-POA	0.625	0.687116	0.00222993
2	6-Cl-POA	0.3125	0.828981	0.00338554
2	5-Cl-POA	20	0.363813	0.00187771
2	5-Cl-POA	10	0.448628	0.00260175
2	5-Cl-POA	5	0.519048	0.00300263
2	5-Cl-POA	2.5	0.693099	0.00219837
2	5-Cl-POA	1.25	0.808116	0.00296585
2	5-Cl-POA	0.625	0.892468	0.00251311
2	5-Cl-POA	0.3125	0.946892	0.00333171
2	NA	20	0.60713	0.00208245
2	NA	10	0.759617	0.00248961
2	NA	5	0.816854	0.00297471
2	NA	2.5	0.922874	0.00295409
2	NA	1.25	0.952631	0.0026688
2	NA	0.625	0.977161	0.00339509
2	NA	0.3125	1.00849	0.00334076
2	PZA	20	0.940317	0.002702
2	PZA	10	0.982102	0.0031598
2	PZA	5	1.03277	0.00369451
2	PZA	2.5	1.06649	0.00381373
2	PZA	1.25	1.04857	0.00374012
2	PZA	0.625	1.02767	0.00358895
2	PZA	0.3125	1.03073	0.00431181
3	POA	20	0.0639889	0.0013836
3	POA	10	0.137606	0.00243772
3	POA	5	0.21713	0.0022028
3	POA	2.5	0.360814	0.00217223
3	POA	1.25	0.534007	0.002787
3	POA	0.625	0.695684	0.00294432
3	POA	0.3125	0.827407	0.00289479
3	6-Cl-POA	20	0.0859531	0.00131945
3	6-Cl-POA	10	0.198723	0.00192203
3	6-Cl-POA	5	0.224667	0.00211922
3	6-Cl-POA	2.5	0.362055	0.00217929
3	6-Cl-POA	1.25	0.534873	0.00281763
3	6-Cl-POA	0.625	0.702785	0.00347058
3	6-Cl-POA	0.3125	0.831059	0.00295881
3	5-Cl-POA	20	0.43536	0.00228226
3	5-Cl-POA	10	0.515047	0.00289381
3	5-Cl-POA	5	0.506511	0.00257042
3	5-Cl-POA	2.5	0.683583	0.00288724
3	5-Cl-POA	1.25	0.821048	0.00260782
3	5-Cl-POA	0.625	0.900447	0.00327237
3	5-Cl-POA	0.3125	0.953973	0.00280413
3	NA	20	0.594228	0.00294346
3	NA	10	0.797867	0.00279623
3	NA	5	0.828211	0.00276862
3	NA	2.5	0.898754	0.00338599
3	NA	1.25	0.984114	0.00397453
3	NA	0.625	0.997222	0.00301348
3	NA	0.3125	1.00774	0.00308624
3	PZA	20	0.914679	0.00414919
3	PZA	10	0.987274	0.00375859
3	PZA	5	1.01394	0.00286136
3	PZA	2.5	1.0376	0.00409531
3	PZA	1.25	1.01319	0.00335013
3	PZA	0.625	1.04614	0.00374038
3	PZA	0.3125	1.03966	0.00354123
4	POA	20	0.074413	0.00131455
4	POA	10	0.133705	0.00242621
4	POA	5	0.21617	0.00132008
4	POA	2.5	0.348182	0.00228316
4	POA	1.25	0.529388	0.0028612
4	POA	0.625	0.664427	0.00353396
4	POA	0.3125	0.811849	0.00340903
4	6-Cl-POA	20	0.0805302	0.00161512
4	6-Cl-POA	10	0.198318	0.00185216
4	6-Cl-POA	5	0.229325	0.00138418
4	6-Cl-POA	2.5	0.350249	0.00218455
4	6-Cl-POA	1.25	0.517325	0.00317627
4	6-Cl-POA	0.625	0.693328	0.00305678
4	6-Cl-POA	0.3125	0.818145	0.003436
4	5-Cl-POA	20	0.44299	0.00308938
4	5-Cl-POA	10	0.51635	0.00252263
4	5-Cl-POA	5	0.528819	0.00277737
4	5-Cl-POA	2.5	0.676919	0.00290126
4	5-Cl-POA	1.25	0.801752	0.00376834
4	5-Cl-POA	0.625	0.898481	0.00316276
4	5-Cl-POA	0.3125	0.927631	0.00374658
4	NA	20	0.613999	0.00376553
4	NA	10	0.822039	0.00262395
4	NA	5	0.871601	0.00310662
4	NA	2.5	0.902132	0.00274295
4	NA	1.25	0.965567	0.00269095
4	NA	0.625	0.980735	0.00342357
4	NA	0.3125	1.0079	0.0037351
4	PZA	20	0.923332	0.00347971
4	PZA	10	0.968883	0.00334398
4	PZA	5	0.993633	0.00344728
4	PZA	2.5	1.02285	0.0036462
4	PZA	1.25	1.0219	0.00322871
4	PZA	0.625	1.02593	0.00280375
4	PZA	0.3125	1.01138	0.00324559
5	POA	20	0.0707514	0.00238038
5	POA	10	0.128626	0.00175365
5	POA	5	0.225557	0.0021128
5	POA	2.5	0.365117	0.00228893
5	POA	1.25	0.541952	0.00260536
5	POA	0.625	0.69062	0.00265472
5	POA	0.3125	0.845993	0.00304755
5	6-Cl-POA	20	0.0906519	0.00193989
5	6-Cl-POA	10	0.160446	0.00198138
5	6-Cl-POA	5	0.255186	0.00160276
5	6-Cl-POA	2.5	0.403189	0.00248805
5	6-Cl-POA	1.25	0.525847	0.00292848
5	6-Cl-POA	0.625	0.72769	0.00361352
5	6-Cl-POA	0.3125	0.862515	0.0032767
5	5-Cl-POA	20	0.340153	0.0018642
5	5-Cl-POA	10	0.494036	0.00208704
5	5-Cl-POA	5	0.645392	0.00206442
5	5-Cl-POA	2.5	0.809535	0.00438397
5	5-Cl-POA	1.25	0.897411	0.00314901
5	5-Cl-POA	0.625	0.952501	0.004401
5	5-Cl-POA	0.3125	0.988587	0.00699746
5	NA	20	0.608668	0.00199041
5	NA	10	0.744105	0.0036949
5	NA	5	0.834579	0.00356704
5	NA	2.5	0.915059	0.00461892
5	NA	1.25	0.955419	0.00362644
5	NA	0.625	0.955357	0.00295655
5	NA	0.3125	1.01973	0.00324339
5	PZA	20	0.891416	0.00474858
5	PZA	10	0.968517	0.00643794
5	PZA	5	0.975124	0.00494009
5	PZA	2.5	0.992001	0.00554946
5	PZA	1.25	1.02131	0.00537869
5	PZA	0.625	1.02407	0.00468493
5	PZA	0.3125	1.05206	0.00445168
6	POA	20	0.0744938	0.00161552
6	POA	10	0.135268	0.00158966
6	POA	5	0.231924	0.0015328
6	POA	2.5	0.376531	0.00186203
6	POA	1.25	0.553977	0.00230697
6	POA	0.625	0.703071	0.00294405
6	POA	0.3125	0.846853	0.00386175
6	6-Cl-POA	20	0.0905987	0.00225817
6	6-Cl-POA	10	0.161049	0.00185812
6	6-Cl-POA	5	0.26103	0.00194854
6	6-Cl-POA	2.5	0.418717	0.00280971
6	6-Cl-POA	1.25	0.61202	0.00298881
6	6-Cl-POA	0.625	0.75323	0.00245427
6	6-Cl-POA	0.3125	0.879941	0.00356331
6	5-Cl-POA	20	0.338805	0.00224292
6	5-Cl-POA	10	0.523771	0.00162197
6	5-Cl-POA	5	0.684253	0.00302896
6	5-Cl-POA	2.5	0.837116	0.00263563
6	5-Cl-POA	1.25	0.935953	0.00338374
6	5-Cl-POA	0.625	1.00912	0.00300398
6	5-Cl-POA	0.3125	1.03319	0.0041004
6	NA	20	0.635778	0.0025388
6	NA	10	0.749568	0.00222279
6	NA	5	0.871001	0.00480289
6	NA	2.5	0.914066	0.00343672
6	NA	1.25	0.985589	0.00538074
6	NA	0.625	0.992116	0.00361232
6	NA	0.3125	0.992187	0.00513611
6	PZA	20	0.935838	0.00357341
6	PZA	10	0.938338	0.00476138
6	PZA	5	0.983558	0.00476464
6	PZA	2.5	0.964935	0.00405628
6	PZA	1.25	0.960855	0.00383641
6	PZA	0.625	0.947074	0.00564489
6	PZA	0.3125	1.02713	0.00372864

## Sheet: Relative Activity
Mtb PanD	Relative Activity
wt	0.970796
wt	0.849277
wt	0.922819
wt	0.996119
wt	0.991194
wt	1.01831
wt	1.08464
wt	1.09785
wt	1.06898
M117I	0.709735
M117I	0.756477
M117I	0.726289
H21R	0.1719
H21R	0.174057
H21R	0.171333

## Sheet: ITC
protein	ligand	Kd (mM)	ΔH (cal/mol )	ΔS (cal/mol /deg)
wt	POA	0.699301	-4232	-0.00413
wt	POA	0.671141	-3925	1.14
wt	POA	0.704225	-4196	0.102
wt	POA	0.735294	-4426	-0.754
wt	POA	0.729927	-4249	-0.134
wt	6-Cl-POA	1.13636	-3451	1.7
wt	6-Cl-POA	1.04932	-3200	2.71
wt	6-Cl-POA	1.0929	-3307	2.27
M117I	POA	0.819672	-4520	-1.3
M117I	POA	1.00503	-5029	-3.43
M117I	POA	0.943396	-4875	-2.78
M117I	POA	0.833333	-4386	-0.88
M117I	POA	0.869565	-4215	-0.375
H21R	POA	2.77701	-5743	-7.89
H21R	POA	2.89687	-5532	-7.25
H21R	POA	2.85225	-5157	-5.95

## Sheet: Residence Time
Mtb PanD	Residence Time (s)
WT	351.81
WT	358.3
WT	388.815
M117I	19.1562
M117I	20.6806
M117I	18.8368
M117I	14.1128
H21R	16.4838
H21R	20.4152
H21R	24.0649
H21R	18.9633
